# Supplementary material for: Distinct early-life mechanisms of quantity discrimination in domestic chicks
Source: PLoS One. 2026 May 22;21(5):e0349870. doi: 10.1371/journal.pone.0349870 (PMC13196943; doi:10.1371/journal.pone.0349870)
Supplement: S1 Dataset — (XLSX) [file pone.0349870.s001.xlsx]

## Sheet: Legend
Supplemental Material 1
Distinct early-life mechanisms of quantity discrimination in domestic chicks
Maria Loconsole, Elisa Tedaldi, Lucia Regolin
Variable		Description
Subject_ID		A unique progressive numer that correspond to each chick
Group		Group to which the chick was assigned (i.e., imprinting or habituation)
Sex		Biological sex of the chick (i.e., M = male, or F = female)
Stimulus		Numerosity of the set of elements approached by the chick (i.e., nine or five)
Stimulus_position		Position (left or right) of the stimulus with respect to the chick's perspective
Time		Time (in seconds) spent close to the stimulus

## Sheet: Dataset
Subject_ID	Group	Sex	Stimulus	Stimulus_position	Time
E1	Imprinting	F	Five	Left	0
E1	Imprinting	F	Nine	Right	327.657
E10	Imprinting	F	Five	Left	0
E10	Imprinting	F	Nine	Right	300.166
E11	Imprinting	F	Five	Right	125.242
E11	Imprinting	F	Nine	Left	61.437
E12	Imprinting	F	Five	Left	131.066
E12	Imprinting	F	Nine	Right	61.9565
E13	Imprinting	F	Five	Right	34.742
E13	Imprinting	F	Nine	Left	258.281
E14	Imprinting	F	Five	Left	169.973
E14	Imprinting	F	Nine	Right	65.3985
E15	Imprinting	F	Five	Right	2.0225
E15	Imprinting	F	Nine	Left	114.624
E16	Imprinting	F	Five	Left	75.4205
E16	Imprinting	F	Nine	Right	202.833
E17	Imprinting	F	Five	Right	30.515
E17	Imprinting	F	Nine	Left	167.173
E18	Imprinting	F	Five	Left	86.1405
E18	Imprinting	F	Nine	Right	111.5
E19	Imprinting	F	Five	Right	224.146
E19	Imprinting	F	Nine	Left	0
E2	Imprinting	F	Five	Right	277.608
E2	Imprinting	F	Nine	Left	0
E20	Imprinting	F	Five	Left	0
E20	Imprinting	F	Nine	Right	250.58
E21	Imprinting	F	Five	Right	37.573
E21	Imprinting	F	Nine	Left	259.413
E22	Imprinting	F	Five	Left	52.817
E22	Imprinting	F	Nine	Right	100.054
E23	Imprinting	F	Five	Right	12.574
E23	Imprinting	F	Nine	Left	0
E25	Imprinting	F	Five	Right	204.176
E25	Imprinting	F	Nine	Left	0
E26	Imprinting	F	Five	Left	0
E26	Imprinting	F	Nine	Right	321.005
E28	Imprinting	F	Five	Left	63.047
E28	Imprinting	F	Nine	Right	107.847
E3	Imprinting	F	Five	Right	0
E3	Imprinting	F	Nine	Left	329.081
E30	Imprinting	F	Five	Left	23.3245
E30	Imprinting	F	Nine	Right	272.623
E31	Imprinting	F	Five	Right	222.922
E31	Imprinting	F	Nine	Left	0
E32	Imprinting	F	Five	Left	93.826
E32	Imprinting	F	Nine	Right	164.336
E33	Imprinting	F	Five	Right	0
E33	Imprinting	F	Nine	Left	296.9
E34	Imprinting	F	Five	Left	66.511
E34	Imprinting	F	Nine	Right	257.627
E35	Imprinting	F	Five	Right	69.444
E35	Imprinting	F	Nine	Left	133.192
E37	Imprinting	F	Five	Right	0
E37	Imprinting	F	Nine	Left	46.848
E38	Imprinting	F	Five	Left	177.003
E38	Imprinting	F	Nine	Right	77.9405
E39	Imprinting	F	Five	Right	345.217
E39	Imprinting	F	Nine	Left	0
E4	Imprinting	F	Five	Right	233.679
E4	Imprinting	F	Nine	Left	0
E40	Imprinting	F	Five	Left	0
E40	Imprinting	F	Nine	Right	354.962
E5	Imprinting	F	Five	Right	0
E5	Imprinting	F	Nine	Left	318.083
E6	Imprinting	F	Five	Right	172.91
E6	Imprinting	F	Nine	Left	78.58
E7	Imprinting	F	Five	Left	132.111
E7	Imprinting	F	Nine	Right	31.2695
E9	Imprinting	F	Five	Left	0
E9	Imprinting	F	Nine	Right	106.606
M1	Habituation	F	Five	Left	233.575
M3	Habituation	M	Five	Right	247.296
M6	Habituation	M	Five	Right	0
M7	Habituation	F	Five	Right	77.0765
M9	Habituation	M	Five	Left	117.101
M13	Habituation	F	Five	Left	302.986
M14	Habituation	F	Five	Right	295.775
M15	Habituation	F	Five	Left	133.515
M16	Habituation	F	Five	Right	0
M17	Habituation	F	Five	Right	283.474
M18	Habituation	M	Five	Right	0
M19	Habituation	M	Five	Right	0
M20	Habituation	M	Five	Left	196.321
M21	Habituation	F	Five	Left	159.108
M22	Habituation	F	Five	Right	0
M23	Habituation	F	Five	Left	280.748
M24	Habituation	F	Five	Left	193.992
M25	Habituation	F	Five	Left	51.742
M26	Habituation	F	Five	Right	156.666
M27	Habituation	M	Five	Left	0
M28	Habituation	F	Five	Left	144.03
M29	Habituation	F	Five	Right	331.94
M30	Habituation	F	Five	Right	278.823
M31	Habituation	F	Five	Right	118.26
M32	Habituation	M	Five	Left	233.75
M33	Habituation	F	Five	Left	379.143
M34	Habituation	F	Five	Left	139.68
M35	Habituation	F	Five	Left	79.199
M36	Habituation	F	Five	Right	28.862
M37	Habituation	F	Five	Right	122.529
M38	Habituation	M	Five	Right	35.385
M39	Habituation	F	Five	Left	65.044
M40	Habituation	M	Five	Right	0
M41	Habituation	F	Five	Right	288.922
M42	Habituation	M	Five	Left	250.178
M1	Habituation	F	Nine	Right	0
M3	Habituation	M	Nine	Left	0
M6	Habituation	M	Nine	Left	302.195
M7	Habituation	F	Nine	Left	189.037
M9	Habituation	M	Nine	Right	0
M13	Habituation	F	Nine	Right	0
M14	Habituation	F	Nine	Left	0
M15	Habituation	F	Nine	Right	90.9545
M16	Habituation	F	Nine	Left	236.647
M17	Habituation	F	Nine	Left	0
M18	Habituation	M	Nine	Left	304.551
M19	Habituation	M	Nine	Left	251.704
M20	Habituation	M	Nine	Right	86.717
M21	Habituation	F	Nine	Right	72.3945
M22	Habituation	F	Nine	Left	256.627
M23	Habituation	F	Nine	Right	0
M24	Habituation	F	Nine	Right	60.8595
M25	Habituation	F	Nine	Right	0
M26	Habituation	F	Nine	Left	118.86
M27	Habituation	M	Nine	Right	301.363
M28	Habituation	F	Nine	Right	140.065
M29	Habituation	F	Nine	Left	0
M30	Habituation	F	Nine	Left	0
M31	Habituation	F	Nine	Left	174.683
M32	Habituation	M	Nine	Right	106.109
M33	Habituation	F	Nine	Right	0
M34	Habituation	F	Nine	Right	131.068
M35	Habituation	F	Nine	Right	142.597
M36	Habituation	F	Nine	Left	0
M37	Habituation	F	Nine	Left	122.26
M38	Habituation	M	Nine	Left	0
M39	Habituation	F	Nine	Right	86.8045
M40	Habituation	M	Nine	Left	123.428
M41	Habituation	F	Nine	Left	0
M42	Habituation	M	Nine	Right	0
